# Supplementary material for: Probing the Potential Mechanism of Quercetin and Kaempferol against Heat Stress-Induced Sertoli Cell Injury: Through Integrating Network Pharmacology and Experimental Validation
Source: Int J Mol Sci. 2022 Sep 22;23(19):11163. doi: 10.3390/ijms231911163 (PMC9570440; doi:10.3390/ijms231911163)
Supplement: Supplementary file 1 [file ijms-23-11163-s001.zip]

Archive with 2 entries (2 files):
- additional files CWS_Editorial_Certificate.pdf
- additional files targets of quercetin and kaempferol.pdf
